# Supplementary material for: Objectively measured physical activity levels and sedentary time in children and adolescents with sickle cell anemia
Source: PLoS One. 2018 Dec 6;13(12):e0208916. doi: 10.1371/journal.pone.0208916 (PMC6283592; doi:10.1371/journal.pone.0208916)
Supplement: S1 File — (XLS) [file pone.0208916.s001.xls]

## Sheet: PACIENTES
PATIENTS	SEX: MALE-1; FEM-2	AGE (yrs)	WEIGHT (kg)	HEIGHT (m)	BMI (kg/m2)	Total Activity kcals	Average kcals per day	Average kcals per hour	Total Steps	Steps per minute	Total MET Rate	Total Sedentary: %	Total Sedentary: min	Total Moderate: %	Total Moderate: min	Total Light: %	Total Light: min	Total Vigorous: %	Total Vigorous: min	MPVA: %	MPVA: min	Standing: %	Lying: %	Sitting: %	Vector Magnitude Counts	Vector Magnitude Average Counts	Vector Magnitude CPM
PATIENT 1	1	12	31	1.45	14.7444	740.718	92.59	7.558	63236	12.4	1.664	55.75	2827	1.79	91	42.38	2149	0.08	4	19.96	1014.83	21	1	24	3.93776e+06	820.7	776.5
PATIENT 2	2	15	41	1.49	18.4676	680.247	68.025	9.448	24571	8.2	1.427	65.16	1943	3.22	96	31.29	933	0.34	10	17.1	510	6	5	7	1.8482e+06	658.6	619.8
PATIENT 3	1	11	27	1.36	14.5978	2659.73	332.467	24.857	120567	21	2.517	38.23	2195	8.31	477	49.95	2868	3.52	202	41.12	2361	40	1	14	8.67802e+06	1608.6	1511.3
PATIENT 4	1	18	64.7	1.66	23.4795	2414.54	301.818	23.217	58203	10.4	1.434	92.77	5208	6.98	392	92.77	5208	0.25	14	4.47	251	23	4	25	3.71293e+06	714.7	661.4
PATIENT 5	2	8	24.1	1.33	13.6243	1955.11	279.301	21.023	54382	11.1	2.191	37.9	1863	2.44	120	58.83	2892	0.83	41	3.28	161	30	4	19	5.45939e+06	1164.4	1110.5
PATIENT 6	1	18	51.6	1.65	18.9532	1011.61	126.452	12.489	33087	8	1.171	72.24	2987	1.84	76	24.64	1019	1.28	53	11.61	480	29	2	12	1.79479e+06	477	434
PATIENT 7	2	11	28.6	1.39	14.8025	954.139	79.512	7.174	50943	8.1	1.682	57.07	3570	1.63	102	40.81	2553	0.5	31	20.88	1306	17	3	9	4.75917e+06	810.8	760.7
PATIENT 8	2	17	56.6	1.63	21.303	1138.52	142.316	10.257	32647	5.8	1.237	66.06	3719	0.73	41	33.21	1870	0	0	0.73	41	27	8	17	2.47154e+06	466.7	439
PATIENT 9	2	15	40.5	1.5	18	804.102	100.513	7.961	35428	7	1342	65.23	3334	0.7	36	34.04	1740	0.02	1	15.15	772	23	3	24	3.00168e+06	619.4	588.9
PATIENT 10	2	14	41.1	1.44	19.8206	1041.59	130.199	9.556	43262	8.1	1.44	63.11	3391	2.08	112	34.56	1857	0.24	13	15.86	852	23	5	24	3.14007e+06	622.1	584.4
PATIENT 11	1	11	23.9	1.25	15.296	902.544	112.818	9.117	75061	15.1	1.898	49.75	2477	3.19	159	45.63	2272	1.43	71	4.62	230	27	4	17	4.30251e+06	927.6	864.1
PATIENT 12	1	14	34.5	1.52	14.9325	1688.59	211.074	15.077	78288	12.6	1.679	49.93	3110	3.23	201	45.51	2835	1.33	83	4.56	284	32	7	21	5.32161e+06	901.8	854.3
PATIENT 13	2	11	24.5	1.32	14.0611	334.581	41.823	3.217	29713	5.5	1.375	75.02	4048	1.69	91	23.11	1247	0.19	10	1.87	101	24	5	23	2.08591e+06	414.5	386.6
PATIENT 14	1	10	26.6	1.29	15.9846	1018.88	127.36	9.017	64184	11	1.733	56.22	3290	3.37	197	40.02	2342	0.39	23	3.76	220	36	3	18	5.29366e+06	941.1	904.6
PATIENT 15	2	7	22.6	1.3	13.3728	743.262	92.908	7.079	51479	8.8	2.051	45.83	2690	1.65	97	52.25	3067	0.27	16	24.02	1410	31	4	21	5.83161e+06	1036.2	993.5
PATIENT 16	1	6	23.7	1.23	15.6653	1081.58	135.197	10.108	79231	13.1	2.57	30.66	1858	2.94	178	66.39	4024	0.02	1	40.46	2452	38	2	17	7.96703e+06	1366.9	1314.5
PATIENT 17	1	15	33.7	1.49	15.1795	1029.65	128.707	12.258	62178	13.6	1.594	55.93	2557	5.51	252	37.66	1722	0.9	41	6.41	293	27	3	15	3.95425e+06	913.4	864.9
PATIENT 18	2	14	37	1.54	15.6013	879.674	109.959	8.71	32812	6.6	1.407	63.7	3190	1.2	60	34.68	1737	0.42	21	13.3	666	26	5	19	2.8092e+06	602.6	560.9
PATIENT 19	1	18	53.9	1.7	18.6505	1743.52	290.586	22.353	55059	13.4	1.443	56.43	2320	4.94	203	37.66	1548	0.97	40	20.65	849	15	2	19	2.6737e+06	707.2	650.4
PATIENT 20	2	15	37.5	1.49	16.8911	836.148	119.45	10.584	55076	13.3	1.536	58.87	2429	4.48	185	35.51	1465	1.14	47	5.62	232	26	1	17	2843839	752.5	689.2
PATIENT 21	1	18	66	1.77	21.0667	1879.37	234.921	18.425	53330	10.2	1.393	95.54	5007	4.39	230	95.54	5007	0.08	4	4.46	234	25	2	23	2.699e+06	571.5	515
PATIENT 22	1	15	42.9	1.51	18.815	721.634	90.204	8.391	31647	7.1	1.314	69.47	3104	1.75	78	28.38	1268	0.4	18	2.15	96	13	7	19	2.02804e+06	493	453.9
PATIENT 23	1	13	30.5	1.4	15.5612	954.847	119.356	8.303	62577	9.9	1.506	60.14	3794	2.84	179	36.6	2309	0.43	27	3.27	206	25	4	29	4.13876e+06	703	656
PATIENT 24	2	11	25	1.26	15.747	554.065	69.258	4.903	45995	7.8	1.604	56.79	3368	1.47	87	41.58	2466	0.17	10	1.64	97	29	1	32	3.78762e+06	678.6	638.6
PATIENT 25	1	14	27.7	1.44	13.3584	747.919	93.49	7.711	51171	10	1.524	58.36	2999	2.39	123	39	2004	0.25	13	2.65	136	24	4	17	3.28791e+06	681.1	639.8
PATIENT 26	2	7	19.6	1.18	14.0764	826.629	103.329	7.798	68156	12.2	2.429	34.41	1918	3.28	183	62.11	3462	0.2	11	3.48	194	35	3	16	6.80135e+06	1259.9	1220.2
PATIENT 27	2	13	37.6	1.49	16.9362	1127.3	140.913	10.736	51794	9	1.483	58.4	3347	1.66	95	39.92	2288	0.02	1	18.83	1079	24	8	23	3.91133e+06	731.6	682.5
PATIENT 28	1	14	53.2	1.73	17.7754	1037.45	129.682	10.479	32589	6.3	1.299	68.68	3553	0.7	36	30.62	1584	0	0	13.16	681	20	11	18	2.18613e+06	447.8	422.6
PATIENT 29	1	9	27.7	1.33	15.6594	957.792	119.724	9.483	79977	15	2.105	46.17	2455	5.38	286	47.43	2522	1.02	54	6.39	340	29	8	13	5.63657e+06	1127	1060.1
PATIENT 30	1	8	25.8	1.28	15.7471	758.711	94.839	11.158	34841	12.4	2.24	45.22	1271	4.62	130	48.81	1372	1.35	38	5.98	168	13	2	9	3.29302e+06	1212.3	1171.5
PATIENT 31	1	14	31.5	1.47	14.5773	410.624	51.328	4.888	22480	5.3	1.322	65.82	2800	0.35	15	33.71	1434	0.12	5	0.47	20	15	9	15	1.91144e+06	489.3	449.3
PATIENT 32	2	8	22	1.23	14.5416	525.936	75.134	3.896	49196	6.7	1.721	58.28	4281	0.6	44	41.05	3015	0.07	5	0.67	49	30	14	21	5.02691e+06	721.1	684.4
PATIENT 33	2	12	28.1	1.39	14.5438	703.104	87.888	7.248	54808	10.4	1.729	48.42	2559	1.91	101	49.52	2617	0.15	8	2.06	109	30	4	16	4.45282e+06	891	842.5
PATIENT 34	1	15	48.4	1.74	15.9863	593.976	74.247	6.6	19199	4.1	1.218	71.55	3360	0.81	38	27.56	1294	0.09	4	0.89	42	13	13	19	1.46037e+06	340.9	311
PATIENT 35	1	18	61.2	1.65	22.4793	2100.03	262.504	23.334	58539	12.1	1.365	59.25	2840	2.88	138	36.7	1759	1.17	56	4.05	192	22	7	17	3.08665e+06	700	644
PATIENT 36	2	17	47.2	1.51	20.7008	812.562	101.57	8.553	29995	5.8	1.21	69	3545	1.09	56	29.7	1526	0.21	11	1.3	67	25	2	25	2.40781e+06	504.1	468.6
PATIENT 37	2	13	39.9	1.57	16.1873	449.568	64.224	7.62	16057	5.4	1.361	72.5	2172	2.6	78	24.7	740	0.2	6	2.8	84	9	5	10	1.2638e+06	444.6	421.8
PATIENT 38	2	7	22.6	1.17	16.5096	583.155	72.894	5.89	45581	8.3	1.953	47.89	2628	0.53	29	51.55	2829	0.04	2	0.56	31	26	7	19	4.30057e+06	820.4	783.6
PATIENT 39	2	14	33.3	1.44	16.059	776.519	97.065	7.844	48186	10	1.487	54.93	2658	0.91	44	44	2129	0.17	8	1.07	52	18	9	17	2.91435e+06	638.8	602.3
PATIENT 40	1	8	24.7	1.31	14.3931	1611.47	201.434	15.799	79994	14.1	2.541	32.54	1850	6.23	354	59.85	3403	1.39	79	7.62	433	36	2	17	8.1576e+06	1493.9	1434.7
PATIENT 41	1	10	24.1	1.31	14.0435	824.111	103.014	8.767	75191	14.6	2.089	41.28	2129	3.33	172	55.1	2842	0.29	15	3.63	187	37	0	13	6.03378e+06	1223.9	1169.8
PATIENT 42	1	6	20.6	1.13	16.1328	685.689	85.711	7.143	67011	14.1	2.481	34.02	1618	3.43	163	62.24	2960	0.32	15	3.74	178	31	2	12	5.76677e+06	1265.5	1212.5
PATIENT 43	1	9	24.7	1.31	14.3931	985.07	123.134	10.592	62481	12.7	2.308	40.78	2010	4.67	230	53.78	2651	0.77	38	5.44	268	27	4	13	5.90295e+06	1243.7	1197.6
PATIENT 44	1	7	17.2	1.15	13.0057	1849.64	231.205	17.449	57444	9.9	2.042	50.27	2931	2.45	143	46.77	2727	0.51	30	2.97	173	29	19	13	5.08113e+06	913.7	871.4
PATIENT 45	1	9	23.5	1.28	14.3433	947.64	118.455	9.67	54972	10.7	1.973	48.59	2494	2.07	106	48.76	2503	0.58	30	2.65	136	24	2	22	4.7634e+06	986.6	928
PATIENT 46	1	7	21.2	1.19	14.9707	701.567	100.224	9.111	33935	8.6	2.231	43.59	1725	4.4	174	51	2018	1.01	40	5.41	214	21	3	15	4.26968e+06	1119.7	1079
PATIENT 47	2	12	38.5	1.47	17.8167	1086.62	155.232	10.448	51418	8.9	1.555	60.75	3502	1.34	77	37.78	2178	0.14	8	19.24	1109	27	10	22	3.26554e+06	603.8	566.4
PATIENT 48	1	8	21	1.19	14.8295	479.306	59.913	4.841	31852	6.1	1.696	60.77	3165	0.98	51	38	1979	0.25	13	15.21	792	20	4	25	3.10475e+06	622.5	596.1
PATIENT 49	1	15	56.5	1.67	20.2589	845.489	105.686	7.226	29224	4.9	1.235	76	4577	0.86	52	22.98	1384	0.15	9	8.97	540	22	10	23	2.071e+06	371.3	343.9
PATIENT 50	1	10	24	1.3	14.2012	590.033	73.754	5.364	51479	9.1	1.628	57.15	3240	1.53	87	41.17	2334	0.14	8	1.68	95	27	8	20	3.45919e+06	652.3	610.2

## Sheet: CONTROLES
CONTROL	SEX: MALE-1; FEM-2	AGE (yrs)	WEIGHT (kg)	HEIGHT (m)	BMI (kg/m2)	Total Activity kcals	Average kcals per day	Average kcals per hour	Total Steps	Steps per minute	Total MET Rate	Total Sedentary: %	Total Sedentary: min	Total Moderate: %	Total Moderate: min	Total Light: %	Total Light: min	Total Vigorous: %	Total Vigorous: min	MPVA: %	MPVA: min	Standing: %	Lying: %	Sitting: %	Vector Magnitude Counts	Vector Magnitude Average Counts	Vector Magnitude CPM
CONTROL 1	2	7	34.1	1.34	18.9909	1346.11	168.264	12.58	53636	9.3	2.206	39.75	2297	1.82	105	58.19	3363	0.24	14	2.06	119	27	7	18	6.17933e+06	1113.9	1069.3
CONTROL 2	1	6	38.7	1.33	21.878	2395.27	299.409	22.386	54871	9.8	2.33	46.24	2591	4.19	235	48.08	2694	1.48	83	5.68	318	25	5	21	6.13207e+06	1150.6	1094.4
CONTROL 3	2	7	22.1	1.22	14.8482	1013.07	126.634	8.585	70079	11.2	2.244	43.21	2696	3.62	226	52.72	3289	0.45	28	4.07	254	35	3	22	7.51413e+06	1255.3	1204.4
CONTROL 4	1	8	30.1	1.38	15.8055	1946.91	243.364	18.542	62461	11.3	2.169	46.57	2569	4.66	257	47.74	2634	1.03	57	5.69	314	24	7	18	6.06152e+06	1143.3	1098.7
CONTROL 5	2	7	24.3	1.3	14.3787	1056.87	150.981	9.521	73289	12.8	2.384	37.45	2152	5.03	289	56.74	3260	0.78	45	5.81	334	33	7	16	7.16028e+06	1305.3	1246.1
CONTROL 6	2	7	24.3	1.25	15.552	890.372	111.287	10.004	56829	11.6	2.306	37.59	1841	1.9	93	59.79	2928	0.71	35	2.61	128	27	2	17	5.266e+06	1126.9	1075.4
CONTROL 7	1	7	28.3	1.25	18.112	1071.42	153.06	15.09	38774	11.4	2.246	45.46	1541	4.57	155	48.73	1652	1.24	42	5.81	197	15	2	13	3.9122e+06	1203.5	1154
CONTROL 8	1	7	26.8	1.28	16.3574	951.732	135.962	14.205	35846	10.7	2.232	45.35	1516	4.28	143	49.39	1651	0.99	33	5.26	176	16	3	11	3.85025e+06	1209.8	1151.7
CONTROL 9	1	7	27.3	1.27	16.926	1617.23	231.033	21.003	46705	12.9	2.611	37.76	1363	7.23	261	53.3	1924	1.72	62	8.95	323	19	3	11	5.46153e+06	1582	1512.9
CONTROL 10	1	7	20.7	1.2	14.375	1851.36	231.42	18.33	92684	17.3	2.756	32.71	1756	8.53	458	56.04	3009	2.72	146	11.25	604	33	1	16	9.25753e+06	1781.2	1724.3
CONTROL 11	2	7	28.5	1.28	17.395	1218.6	152.325	10.978	59391	10	2.197	42.15	2506	2.51	149	54.58	3245	0.76	45	3.26	194	36	4	16	6571635	1169.2	1105.4
CONTROL 12	1	8	27.1	1.34	15.0924	1106.48	138.31	12.432	41899	8.9	2.025	49.5	2335	2.59	122	46.83	2209	1.08	51	3.67	173	29	2	14	5.4668e+06	1209.5	1159
CONTROL 13	2	10	53.2	1.56	21.8606	1732.9	216.613	19.254	46052	9.9	1.761	54.2	2534	2.22	104	42.87	2004	0.71	33	2.93	137	23	3	15	3.78075e+06	845.4	808.7
CONTROL 14	1	10	38.5	1.41	19.3652	1254.98	156.873	15.687	45458	11.1	1.783	60.92	2496	5.52	226	33.39	1368	0.17	7	5.69	233	16	10	12	3.15864e+06	806.5	771
CONTROL 15	1	12	40.9	1.46	19.1875	2270	283.75	22.039	70849	12.4	1.952	44.33	2536	3.74	214	51.07	2922	0.86	49	4.6	263	25	7	22	6.12862e+06	1115.4	1071.3
CONTROL 16	2	10	39.3	1.47	18.1869	1713.98	214.248	18.234	54959	9.9	1.921	48.65	2426	3.55	177	46.74	2331	1.06	53	5.85	340	29	2	16	7.51413e+06	1150.6	1151.7
CONTROL 17	1	16	78.2	1.81	23.8698	3853.1	481.638	39.723	61655	12	1.545	60.68	3120	4.57	235	31.93	1642	2.82	145	7.39	380	20	6	22	4.05338e+06	850.3	788.3
CONTROL 18	1	14	61.3	1.67	21.98	1599.86	199.983	15.999	38434	7.4	1.402	66.73	3470	1.9	99	30.52	1587	0.85	44	2.75	143	18	6	24	2.76051e+06	572.8	530.9
CONTROL 19	1	16	57.3	1.71	19.5958	1743.1	217.888	17.258	42699	8.5	1.382	74.3	3730	3.27	164	20.14	1011	2.29	115	5.56	279	10	25	12	2.25844e+06	485.7	449.9
CONTROL 20	1	16	67.2	1.64	24.9851	1440.54	240.092	25.724	33.896	12.2	1.383	61.57	1708	4.33	120	33.53	930	0.58	16	4.9	136	14	0	13	1.98414e+06	787.3	715.3
CONTROL 21	1	16	64.8	1.81	19.7796	2759.75	344.969	26.536	62076	12	1.662	61.63	3200	3.2	166	34.38	1785	0.79	41	3.99	207	23	4	25	3.45499e+06	709.7	665.4
CONTROL 22	1	17	64	1.75	20.898	2257.57	282.196	19.631	70913	11.6	1.346	65.64	4013	4.06	248	29.75	1819	0.56	34	4.61	282	27	6	26	3274136	586.7	8360.9
CONTROL 23	1	17	66.3	1.66	24.0601	1222.76	152.845	15.285	30676	8	1.271	74.01	2848	2.42	93	22.87	880	0.7	27	3.12	120	15	2	18	1.59097e+06	447.1	413.5
CONTROL 24	1	16	69.5	1.73	23.2216	1487.14	212.449	25.206	30161	9.9	1.365	64.08	1848	2.66	81	31.25	950	2.01	61	4.76	142	13	0	16	1841870	639.1	605.9
CONTROL 25	2	18	51.8	1.65	19.0266	709.642	101.377	6.957	20115	3.7	1.146	77.13	4166	0.15	8	22.72	1227	0	0	6.28	339	29	2	12	1.46777e+06	287.9	271.8
CONTROL 26	2	18	39.9	1.52	17.2697	327.693	46.813	3.901	24056	6.3	1.157	75.36	2891	0.16	6	24.48	939	0	0	7.82	300	29	2	12	1.38292e+06	385.4	360.5
CONTROL 27	2	18	58	1.75	18.9388	1130.15	141.269	7.02	32587	3.8	1.124	77.46	6682	0.44	38	21.99	1897	0.1	9	0.54	47	12	28	36	2.18254e+06	269.1	253
CONTROL 28	2	10	53	1.4	27.0408	2329.26	291.158	22.397	61846	12.1	1.814	51.94	2650	2.23	114	45.49	2321	0.33	17	2.57	131	26	3	16	4.34796e+06	904.2	852.2
CONTROL 29	2	9	30	1.37	15.9838	1595.61	199.452	15.643	73963	13.5	2.176	39.23	2148	3.18	174	57.05	3124	0.55	30	3.73	204	38	2	12	6.37105e+06	1214.3	1163.4
CONTROL 30	2	7	23.1	1.24	15.0234	936.488	117.061	8.288	67645	11.6	2.152	45.21	2626	3.27	190	50.82	2952	0.71	41	3.98	231	30	8	16	6.66449e+06	1193.6	1147.3
CONTROL 31	1	12	69	1.55	28.7201	4142.24	517.78	34.519	56597	9.1	1.587	60.63	3752	2.7	167	36.47	2257	0.19	12	2.89	179	23	10	22	4.8498e+06	819.4	783.7
CONTROL 32	2	13	71	1.57	28.8044	3078.47	384.809	29.601	38279	6.8	1.534	51.64	2913	0.48	27	47.83	2698	0.05	3	0.53	30	23	3	30	4.42899e+06	835.5	785.1
CONTROL 33	1	10	48.6	1.37	25.8938	5178.82	647.352	44.645	89036	14.7	2.222	40.23	2439	5.84	354	52.45	3180	1.48	90	7.32	444	31	7	16	8.49989e+06	1453.3	1401.9
CONTROL 34	1	10	71.1	1.55	29.5942	4171.62	521.452	33.916	40624	6	1.613	61.41	4124	1.09	73	37.39	2511	0.12	8	1.21	81	19	13	30	4.82121e+06	764.9	717.9
CONTROL 35	1	10	40.1	1.41	20.17	4580.23	572.529	42.806	110693	18.7	2.421	36.3	2171	8.39	498	53.07	3149	1.94	115	10.33	613	38	6	14	9.51698e+06	1664.4	1603.8
CONTROL 36	2	11	41.8	1.46	19.6097	2714.32	339.29	24.235	87053	14.3	1.935	50.22	3067	6.01	367	42.16	2575	1.6	98	7.61	465	29	3	25	5.89637e+06	1028.1	965.5
CONTROL 37	2	11	65	1.55	27.0552	2719.16	339.895	25.897	40968	7.4	1.541	60.93	3384	0.63	35	38.39	2132	0.05	3	0.68	38	24	8	22	3.74419e+06	700	674.1
CONTROL 38	2	11	35	1.41	17.6047	2328.6	291.075	19.568	93522	14.3	1.997	41.32	2710	4.35	285	53.62	3517	0.72	47	5.06	332	39	6	17	7517375	1195.5	1146.1
CONTROL 39	1	10	59	1.46	27.6787	3564.48	445.56	34.274	60074	10.9	1.806	55.12	3032	2.74	151	41.61	2289	0.53	29	3.27	180	19	4	31	4.94738e+06	928.5	899.4
CONTROL 40	1	11	53.6	1.49	24.1431	3761.29	470.161	27.455	59450	8.2	1.749	56.24	4094	2.8	204	40.6	2956	0.36	26	3.16	230	27	18	19	5.88939e+06	845.8	809
CONTROL 41	2	11	40	1.55	16.6493	2716.91	339.614	26.124	87379	15.3	2.042	44.09	2511	4.6	262	49.94	2844	1.37	78	5.97	340	36	1	17	6.4971e+06	1207.7	1140.8
CONTROL 42	1	12	75.4	1.64	28.0339	4912.61	614.077	38.082	67689	9.8	1.58	62.02	4301	2	139	35.65	2472	0.33	23	2.34	162	31	9	27	5.32056e+06	805.6	767.2
CONTROL 43	1	11	35	1.4	17.8571	2385.36	298.17	23.386	72386	13.3	1.982	52.78	2875	5.75	313	38.59	2102	2.88	157	8.63	470	24	7	19	5.87705e+06	1149.7	1079
CONTROL 44	1	10	49	1.41	24.6466	3323.18	415.397	29.409	64733	10.4	1.889	54.26	3385	4.02	251	40.32	2515	1.39	87	5.42	338	27	8	21	5.69066e+06	962.3	912.3
CONTROL 45	1	9	39.9	1.4	20.3571	4504.55	563.069	32.88	98254	13.4	2.312	48.44	3564	5.19	382	41.33	3041	5.03	370	10.22	752	34	19	16	9.69025e+06	1399.3	1317.1
CONTROL 46	1	11	67.2	1.49	30.2689	3998.59	499.824	36.684	57576	10	1.653	62.28	3600	3.96	229	33.51	1937	0.24	14	4.2	243	20	10	23	4.62402e+06	832.7	800
CONTROL 47	2	10	55.4	1.46	25.9899	3446.66	430.833	30.234	62462	10	1.86	52.85	3298	1.78	111	44.02	2747	1.35	84	3.13	195	27	6	24	5.5329e+06	944.7	886.7
CONTROL 48	1	11	49.1	1.52	21.2517	4626.84	578.354	39.546	102776	16	2.105	41.12	2646	5.1	328	52.62	3386	1.17	75	6.26	403	38	6	18	7.77828e+06	1255.8	1208.7
CONTROL 49	1	12	58.3	1.52	25.2337	4763.53	595.442	44.939	87391	15.2	2.02	39.33	2255	4.95	284	54.79	3141	0.92	53	5.88	337	30	3	21	6597442	1202.6	1150.8
CONTROL 50	2	10	51.3	1.46	24.0664	2468.25	308.531	21.843	57686	9.4	1.813	49.12	2999	1.62	99	49.07	2996	0.2	12	1.82	111	27	3	28	4.97485e+06	851.1	814.7
